# Supplementary material for: Precipitation and local environment shape the geographic variation of seed size across natural populations of sand rice (Agriophyllum squarrosum)
Source: J Exp Bot. 2022 May 23;73(16):5682–97. doi: 10.1093/jxb/erac231 (PMC9467651; doi:10.1093/jxb/erac231)
Supplement: erac231_suppl_Supplementary_Table_S1 [file erac231_suppl_supplementary_table_s1.xlsx]

## Sheet: Sheet1
	Name	Individual_number_MA	MA	Individual_number_TSW	TSW	Desert_origin	Group_Figure 3	Lng	Lat	Elevation	Bio1	Bio2	Bio3	Bio4	Bio5	Bio6	Bio7	Bio8	Bio9	Bio10	Bio11	Bio12	Bio13	Bio14	Bio15	Bio16	Bio17	Bio18	Bio19	PET	AI	CFRAG	SDTO	STPC	CLPC	BULK	TAWC	ORGC	TOTN	CNrt	CECs	CECc	TEB	BSAT	ESP	PHAQ	ELCO	CARB	PPTtotal
1	HMT	10	2.01967	10	1.1607	Hobq	D	108.247	40.779	1032	7.4	12.9	26.7635	1281.17	29.7	-18.5	48.2	20.4833	-9.35	22.2833	-9.35	191	54	2	108.487	129	7	123	7	1625	8826	6	90	5	5	1.48	9	2.59	0.32	9	4	61	4	89	3	6.7	0	0	2990
2	ETK	10	2.12101	10	1.96985	Mu Us	D	107.518	38.1668	1347	8.06667	13.7333	30.5865	1118.46	29	-15.9	44.9	19.5833	-6.53333	21.1333	-6.53333	316	84	3	96.1314	193	10	181	10	1458	7834	9	88	6	6	1.62	6	2.55	0.26	10	5	52	12	100	2	8	0	0	2641
3	WS	10	1.96061	10	1.3364	Mu Us	D	108.767	38.485	1415	7.5375	13.7917	30.4452	1137.34	28.9	-16.4	45.3	19.2667	-7.23333	20.9	-7.23333	341	96	2	104.762	221	7	207	7	1509	7742	6	90	5	5	1.48	9	2.59	0.32	9	4	61	4	89	3	6.7	0	0	3668
4	MMH	10	1.72339	10	0.73275	Ulan buh	D	106.769	38.8673	1100	8.79583	12.9417	29.2798	1135.89	29.7	-14.5	44.2	20.3667	-5.95	22.0833	-5.95	191	57	1	104.581	124	4	117	4	1612	8816	7	89	5	6	1.39	6	2.42	0.22	11	4	47	4	89	2	6.9	0	0	1193
5	SPTSFC	10	1.99001	10	1.28115	Tengger	D	105.017	37.465	1255	9.27917	13.0417	30.6863	1071.59	28.9	-13.6	42.5	20.3833	-4.66667	21.8333	-4.66667	191	53	0	99.2508	119	2	113	2	1495	8723	4	44	38	18	1.29	20	5.07	0.56	9	8	41	143	100	8	7.9	2	2.6	1110
6	SPTHHN	4	1.57033	4	0.667	Tengger	D	104.993	37.4496	1300	9.17917	12.5417	30.0759	1063.64	28.5	-13.2	41.7	20.2	-4.66667	21.6167	-4.66667	187	53	0	101.897	119	2	113	2	1500	8755	4	44	38	18	1.29	20	5.07	0.56	9	8	41	143	100	8	7.9	2	2.6	1110
7	ALSYQMSJ	10	1.62969	10	0.79805	Badain Jaran	D	101.676	39.2501	1547	6.8125	13.975	32.8824	1056.62	26.7	-15.8	42.5	17.7167	-4.21667	18.8667	-7.05	129	30	2	83.712	75	8	73	9	1615	9202	6	56	25	19	1.51	19	3.33	0.75	8	16	58	64	99	3	8.4	2	1	1271
8	DK	15	1.70936	15	0.7098	Ulan buh	D	106.985	40.3686	1051	8.44167	12.6333	27.8267	1194	29.8	-15.6	45.4	20.7	-6.9	22.45	-6.9	150	42	1	99.5062	96	5	92	5	1688	9112	2	88	8	4	1.49	6	5.93	0.54	13	3	22	2	55	3	5.5	0	0	1016
9	XSW	10	1.8691	10	1.18	Hobq	D	109.952	40.2347	1124	6.55	13.9	27.5248	1315.51	29.4	-21.1	50.5	19.6167	-10.95	21.4833	-10.95	314	93	4	110.26	208	14	203	14	1503	7913	3	40	40	20	1.49	17	6.95	0.92	9	16	71	38	97	7	8.2	2	9.1	2990
10	FKWTG	6	1.40657	6	0.54325	Gurbantunggut	B	87.875	44.384	455	7.61667	13.35	21.7781	1702.86	34.7	-26.6	61.3	24.9167	-11.0667	26.8	-15.1833	162	20	7	33.5936	58	22	52	24	1614	8997	6	90	5	5	1.48	9	2.59	0.32	9	4	61	4	89	3	6.7	0	11.7	2055
11	LZZSZ	10	1.61467	10	0.9119	Badain Jaran	D	100.351	39.288	1523	7.45833	15.1333	33.3333	1113.29	28.8	-16.6	45.4	20.2833	-5.61667	20.2833	-7.01667	179	43	2	98.1195	113	8	113	8	1662	8924	9	88	6	6	1.62	6	2.55	0.26	10	5	52	12	100	2	8	0	9	1271
12	DHMSS	8	1.70765	8	1.04106	Kumtag	C	94.653	40.095	1156	9.39167	16.9167	35.1698	1139.68	31.5	-16.6	48.1	22.4167	1.36667	22.4167	-5.55	37	10	0	75.633	23	2	23	2	2020	9817	11	44	35	21	1.39	18	11.4	1.24	10	10	38	6	72	2	8.2	1	0	463
13	JT	9	1.59478	9	0.778444	Tengger	D	104.136	37.3667	1595	8.17083	12.8417	31.1691	1047.53	27.5	-13.7	41.2	18.95	-5.53333	20.3	-5.53333	187	49	2	93.4349	112	7	110	7	1476	8734	4	44	38	18	1.29	20	5.07	0.56	9	8	41	143	100	8	7.9	2	2.6	1489
14	FKDSH	4	1.24685	4	0.4035	Gurbantunggut	B	87.886	44.364	461	7.02917	12.6083	21.776	1616.3	32.4	-25.5	57.9	23.2833	-10.8333	24.8833	-14.8167	171	22	7	36.1468	63	22	55	24	1524	8879	3	40	40	20	1.49	17	6.95	0.92	9	16	71	38	97	7	8.2	2	11.7	2055
15	DHDHSZ	10	1.68783	10	1.0907	Kumtag	C	94.6707	40.1066	1149	9.4125	16.925	35.1871	1140.64	31.5	-16.6	48.1	22.45	1.36667	22.45	-5.53333	41	11	1	73.8154	25	3	25	3	1989	9794	11	44	35	21	1.39	18	11.4	1.24	10	10	38	6	72	2	8.2	1	9.3	463
16	MQSXC	1	1.83325	1	1.241	Tengger	D	102.987	38.7582	1360	7.975	14.4167	33.1418	1081.36	28.1	-15.4	43.5	18.9333	-6.25	20.35	-6.25	117	30	1	87.3649	69	4	67	4	1653	9293	3	40	34	26	1.33	14	18.76	1.87	10	19	53	31	98	2	7.6	0	9.3	845
17	Kazakhstan1	1	1.77901	1	0.950036	KAZ	A	76.7387	44.7022	408	8.26667	14.4333	27.5445	1347.75	33.1	-19.3	52.4	16.6	22.5	24.15	-9.36667	293	37	12	32.5506	101	46	61	59	1483	8025	12	49	33	18	1.45	13	6.97	0.8	9	14	67	38	100	2	8.2	1	5.4	2020.33
18	Kazakhstan2	1	1.871	1	0.960161	KAZ	A	76.9751	44.582	512	8.67083	14.6917	29.4422	1265.03	33.1	-16.8	49.9	16.3	22.25	23.9667	-7.5	288	37	13	31.7719	102	48	64	58	1503	8085	12	49	33	18	1.45	13	6.97	0.8	9	14	67	38	100	2	8.2	1	5.4	1929.19
19	Kazakhstan3	1	1.83276	1	0.935088	KAZ	A	76.7393	44.7234	415	8.24167	14.6333	27.6623	1357.31	33.3	-19.6	52.9	16.7333	22.4667	24.2833	-9.51667	276	35	12	30.8753	95	44	58	59	1494	8154	12	49	33	18	1.45	13	6.97	0.8	9	14	67	38	100	2	8.2	1	5.4	1938.81
20	Kazakhstan4	1	1.61025	1	0.889661	KAZ	A	59.8828	47.8603	190	6.10833	11.8	23.0019	1468.3	30.1	-21.2	51.3	-1.91667	21.2	23.5167	-12.25	181	18	11	14.87	52	38	44	43	1474	8773	9	55	26	19	1.54	15	6.65	0.74	9	15	68	30	100	1	8	1	19.3	1993.1
21	KEQHSDK1	29	2.03965	29	1.43949	Horqin	G	118.6	43.235	634	6.10417	12.775	26.7259	1303.43	28.7	-19.1	47.8	21.4	-8.36667	21.4	-10.6167	374	111	2	110.295	254	10	254	10	1388	7307	7	89	5	6	1.39	6	2.42	0.22	11	4	47	4	89	2	6.9	0	0	2889
22	KEQHSDK2	32	2.14914	27	1.64843	Horqin	G	120.415	43.017	373	6.95	12.6167	25.9602	1326.92	30.4	-18.2	48.6	22.6333	-9.96667	22.6333	-9.96667	428	128	3	107.896	284	11	284	11	1448	7046	6	90	5	5	1.48	9	2.59	0.32	9	4	61	4	89	3	6.7	0	0	2885
23	KEQHSDK3	30	2.18977	26	1.87336	Otindag	G	116.357	42.8305	1351	1.13333	13.1667	25.6161	1397.41	25	-26.4	51.4	17.2833	-17.2333	17.2833	-17.2333	357	99	3	107.358	239	10	239	10	1173	6958	9	88	6	6	1.62	6	2.55	0.26	10	5	52	12	100	2	8	0	9	3419
24	KEQHSDK4	27	2.10081	26	1.72883	Horqin	G	122.843	43.7085	151	6.86667	12.2	24.5473	1376.4	30.1	-19.6	49.7	22.9167	-11.0167	22.9167	-11.0167	443	140	2	117.917	311	6	311	6	1394	6825	7	89	5	6	1.39	6	2.42	0.22	11	4	47	4	89	2	6.9	0	3	3626
25	KEQHSDK5	29	2.07805	27	1.60008	Horqin	G	122.428	42.868	254	7.075	12.1	25.1037	1318.54	29.9	-18.3	48.2	22.5167	-9.98333	22.5167	-9.98333	490	149	2	113.301	331	7	331	7	1374	6436	11	47	34	19	1.38	18	9.06	0.93	9	13	55	30	99	4	7.9	2	9.1	4606
26	KEQHSDK6	30	2.18979	27	1.86333	Otindag	G	117.58	43.1747	1094	3.4375	12.875	26.2755	1316.98	26.4	-22.6	49	18.7833	-13.65	18.7833	-13.65	378	111	3	111.825	260	10	260	10	1244	6962	3	40	34	26	1.33	14	18.76	1.87	10	19	53	31	98	2	7.6	0	1	3999
27	KEQHSDK7	30	1.89724	30	1.22236	Horqin	G	119.663	42.9922	479	6.9625	12.6917	26.5516	1310.04	30	-17.8	47.8	22.3833	-9.73333	22.3833	-9.73333	413	123	3	108.493	277	11	277	11	1445	7143	7	89	5	6	1.39	6	2.42	0.22	11	4	47	4	89	2	6.9	0	0	2885
28	KEQHSDK8	28	1.97376	11	1.41078	Otindag	G	116.064	43.1118	1300	0.995833	13.325	25.2846	1434.39	25.3	-27.4	52.7	17.5	-17.9167	17.5	-17.9167	325	92	2	109.778	221	7	221	7	1196	7285	9	88	6	6	1.62	6	2.55	0.26	10	5	52	12	100	2	8	0	9	3419
29	KEQHSDK9	30	2.20662	26	2.37684	Otindag	G	116.465	42.1557	1254	2.76667	13.4667	27.2054	1302.11	25.7	-23.8	49.5	17.9333	-14.2167	17.9333	-14.2167	378	111	1	115.803	264	6	264	6	1223	6912	3	40	34	26	1.33	14	18.76	1.87	10	19	53	31	98	2	7.6	0	3.4	4567
30	KEQHSDK10	30	2.22549	24	2.14929	Otindag	G	116.293	42.2128	1446	2.48333	12.4167	25.9221	1292.67	24.2	-23.7	47.9	17.2	-14.5167	17.2	-14.5167	412	113	3	105.802	272	11	272	11	1230	6651	19	39	38	23	1.45	15	14.18	1.36	11	20	67	23	97	1	7	1	3.9	4567
31	MWU_AA	9	1.79027	9	1.1395	Mu Us	D	107.534	38.1682	1348	8.05833	13.8	30.6667	1119.39	29	-16	45	19.5833	-6.55	21.15	-6.55	313	84	3	97.0204	193	10	180	10	1465	7865	9	88	6	6	1.62	6	2.55	0.26	10	5	52	12	100	2	8	0	0	2855
32	MWU_AG	8	1.93908	8	1.56744	Mu Us	D	107.631	38.195	1351	8.00833	13.8833	30.7153	1124.62	29.1	-16.1	45.2	19.5667	-6.66667	21.15	-6.66667	308	85	3	98.5866	192	10	178	10	1481	7922	6	90	5	5	1.48	9	2.59	0.32	9	4	61	4	89	3	6.7	0	0	2855
33	MWU_BG	12	1.73742	12	1.06354	Mu Us	D	107.816	38.2725	1392	7.73333	13.8667	30.4762	1136.55	29.1	-16.4	45.5	19.45	-7.06667	21.0333	-7.06667	301	86	1	103.074	193	6	178	6	1499	7993	9	88	6	6	1.62	6	2.55	0.26	10	5	52	12	100	2	8	0	9	2855
34	MWU_HX	9	1.6668	10	0.8411	Ulan buh	D	106.904	38.984	1169	8.40833	13.65	30.1991	1141.48	29.5	-15.7	45.2	20.55	-6.21667	22.2333	-6.21667	195	59	1	105.429	127	4	120	4	1611	8791	6	90	5	5	1.48	9	2.59	0.32	9	4	61	4	89	3	6.7	0	0	2021
35	MWU_KH	3	1.66621	3	0.787667	Mu Us	D	106.89	37.8259	1454	8.22083	13.1417	30.6333	1074.85	28.1	-14.8	42.9	19.3333	-5.75	20.8667	-5.75	289	75	2	92.5251	173	10	161	10	1442	7998	12	49	33	18	1.45	13	6.97	0.8	9	14	67	38	100	2	8.2	1	12	2855
36	MWU_LC	6	1.76613	6	1.10433	Mu Us	D	106.571	38.0613	1323	8.64583	13.4583	30.6568	1094.28	28.9	-15	43.9	20.05	-5.55	21.7333	-5.55	234	65	1	100.585	148	4	137	4	1527	8468	6	90	5	5	1.48	9	2.59	0.32	9	4	61	4	89	3	6.7	0	9	2062
37	MWU_SH	10	1.83637	10	1.2296	Ulan buh	D	106.342	38.7876	1103	8.9375	12.9417	29.4129	1130.99	29.8	-14.2	44	20.4	-5.81667	22.0833	-5.81667	175	50	0	101.37	111	3	106	3	1616	8918	6	90	5	5	1.48	9	2.59	0.32	9	4	61	4	89	3	6.7	0	0	2062
38	MWU_XS	1	1.6272	1	0.802	Mu Us	D	106.616	38.033	1355	8.52917	13.275	30.4472	1088.02	28.7	-14.9	43.6	19.8667	-5.58333	21.5333	-5.58333	238	66	1	100.703	150	4	140	4	1518	8434	6	90	5	5	1.48	9	2.59	0.32	9	4	61	4	89	3	6.7	0	9	2062
39	MWU_YH	1	1.90516	1	1.265	Mu Us	D	107.584	38.3775	1338	7.88333	14	30.7018	1135.15	29.2	-16.4	45.6	19.55	-6.95	21.15	-6.95	315	85	4	95.6835	192	13	181	13	1472	7861	7	89	5	6	1.39	6	2.42	0.22	11	4	47	4	89	2	6.9	0	0	2855
40	NBJ_AL	1	1.82918	1	1.179	Takalamakan	C	81.0398	40.2094	1040	11.8667	17.7333	33.2085	1284.75	36.6	-16.8	53.4	26.3167	-3.86667	26.3167	-5.2	44	11	0	85.8765	28	0	28	1	1678	9738	6	90	5	5	1.48	9	2.59	0.32	9	4	61	4	89	3	6.7	0	0	820
41	NBJ_FH	10	1.71806	10	0.98675	Gurbantunggut	B	87.7484	46.7022	569	4.99583	11.6083	22.2809	1503	28.1	-24	52.1	20.2	-12.0833	21.9333	-14.9167	169	23	5	38.7056	58	19	57	20	1351	8750	3	40	34	26	1.33	14	18.76	1.87	10	19	53	31	98	2	7.6	0	3.4	2308
42	NBJ_FK	7	1.52202	7	0.6105	Gurbantunggut	B	87.8857	44.3642	461	7.02917	12.6083	21.776	1616.3	32.4	-25.5	57.9	23.2833	-10.8333	24.8833	-14.8167	171	22	7	36.1468	63	22	55	24	1524	8879	3	40	40	20	1.49	17	6.95	0.92	9	16	71	38	97	7	8.2	2	11.7	1618
43	NBJ_HQ	1	1.51048	1	0.719	Gurbantunggut	B	88.9013	44.3522	550	6.84583	14.2583	23.5675	1634.75	33.7	-26.8	60.5	23.4333	-11.1167	25.3167	-14.9167	146	19	6	33.6294	52	19	49	21	1599	9088	3	39	23	38	1.36	16	28.45	2.11	11	22	31	22	81	2	6.2	0	0	1304
44	NBJ_JM	11	1.65898	11	0.870197	Gurbantunggut	B	89.1651	44.2967	582	7.075	14.2167	23.7737	1627.24	33.8	-26	59.8	23.65	-14.4833	25.6	-14.4833	147	19	6	32.3618	51	20	49	20	1625	9096	3	39	23	38	1.36	16	28.45	2.11	11	22	31	22	81	2	6.2	0	0	1304
45	NBJ_YC	10	1.58732	10	0.722857	Takalamakan	C	77.644	37.8092	1395	12.9375	17.7083	35.4167	1161.24	36.2	-13.8	50	25.8333	5.2	25.8333	-2.68333	28	6	0	57.6825	14	2	14	3	1600	9826	2	53	32	15	1.19	19	4.29	0.65	8	7	37	119	100	2	8.1	2	24.6	1244
46	YJ_XY	9	1.80968	6	0.876417	Yellow River Basin	E	114.16	35.2927	74	14.45	12	30.5344	1000.88	33.1	-6.2	39.3	26.35	1.51667	26.35	1.51667	566	150	4	97.8278	340	17	340	17	1461	6127	8	36	30	34	1.34	21	7.56	0.63	8	19	44	35	97	3	8	1	1	4100
47	YJ_YZ	9	1.827	4	0.719583	Yellow River Basin	E	114.183	35.2724	74	14.4292	11.975	30.4707	1002.05	33.1	-6.2	39.3	26.3833	1.51667	26.3833	1.51667	568	150	4	97.5005	340	18	340	18	1457	6104	11	47	34	19	1.38	18	9.06	0.93	9	13	55	30	99	4	7.9	2	11.7	4100
48	YJ_YuanZ	1	1.92908	1	0.819814	Yellow River Basin	E	114.155	35.3143	69	14.475	12	30.5344	1001.33	33.1	-6.2	39.3	26.3667	1.53333	26.3667	1.53333	569	149	5	96.7377	339	19	339	19	1463	6112	8	36	30	34	1.34	21	7.56	0.63	8	19	44	35	97	3	8	1	11.7	4100
49	DJZS	16	1.71148	16	0.876167	Tibet	F	91.1187	29.333	3569	6.7	13.2667	41.9831	627.955	22.5	-9.1	31.6	14.25	-1.21667	14.25	-1.21667	396	111	1	124.31	283	3	283	3	1481	7327	6	90	5	5	1.48	9	2.59	0.32	9	4	61	4	89	3	6.7	0	0	5506
50	RKZ	21	2.36976	21	1.54787	Tibet	F	88.9425	29.2371	3867	5.3	14.65	42.7114	675.032	22.2	-12.1	34.3	13.2833	-3.36667	13.2833	-3.36667	402	139	0	143.367	316	2	316	2	1435	7201	21	36	41	23	1.27	20	38.09	3.99	11	35	82	30	93	1	7.2	1	6	5876
51	SR	5	1.95654	5	0.929867	Tibet	F	92.0812	29.2919	3590	7.4375	14.475	42.4487	668.683	23.6	-10.5	34.1	14.9833	-1.4	14.9833	-1.4	340	98	1	123.271	243	3	243	3	1524	7771	21	36	41	23	1.27	20	38.09	3.99	11	35	82	30	93	1	7.2	1	6	4687
52	SYZ	7	1.8541	7	0.981619	Tibet	F	91.499	29.3251	3584	6.37917	13.7583	42.2035	635.143	22.5	-10.1	32.6	13.8833	-1.73333	13.8833	-1.73333	376	105	1	123.531	269	4	269	4	1429	7371	21	36	41	23	1.27	20	38.09	3.99	11	35	82	30	93	1	7.2	1	6	4687
53	ZD	7	2.0205	7	1.31267	Tibet	F	91.7564	29.2727	3564	6.81667	13.8333	43.9153	655.787	22.4	-9.1	31.5	14.6833	-1.43333	14.6833	-1.43333	351	101	1	124.181	252	3	252	3	1482	7634	21	36	41	23	1.27	20	38.09	3.99	11	35	82	30	93	1	7.2	1	6	4687
54	GGJC	23	1.73799	23	0.816638	Tibet	F	90.908	29.3342	3596	6.70833	13.4667	42.4816	626.305	22.6	-9.1	31.7	14.2667	-1.18333	14.2667	-1.18333	403	115	1	125.141	289	3	289	3	1493	7303	6	90	5	5	1.48	9	2.59	0.32	9	4	61	4	89	3	6.7	0	0	5506
55	DGX	15	1.82026	15	0.872822	Tibet	F	90.7004	29.3223	4029	4.44583	13.7583	41.4408	677.628	21.2	-12	33.2	12.7667	-3.83333	12.7667	-3.83333	364	102	1	124.942	264	3	264	3	1423	7444	21	36	41	23	1.27	20	38.09	3.99	11	35	82	30	93	1	7.2	1	6	3706
56	XR	21	1.82484	22	0.924249	Tibet	F	90.9088	29.3794	3644	6.80417	14.0417	43.0726	630.708	23	-9.6	32.6	14.4167	-1.16667	14.4167	-1.16667	405	115	1	125.19	291	3	291	3	1511	7322	11	47	34	19	1.38	18	9.06	0.93	9	13	55	30	99	4	7.9	2	11.7	3706
57	X303XD4	20	2.00759	20	1.43057	Hulun Buir	G	117.833	49.2577	546	-0.0333333	12.85	22.4258	1633.88	26.7	-30.6	57.3	19.2333	-21.1167	19.2333	-21.1167	295	87	2	113.722	205	7	205	7	1083	7277	1	89	7	4	1.55	8	6.56	0.47	14	5	57	4	70	2	6.1	0	0	2797
58	NMH	15	1.96694	15	1.54667	Hulun Buir	G	118.863	47.8433	737	-0.633333	14.2333	24.3305	1654.93	26.7	-31.8	58.5	18.5667	-18.6333	18.5667	-22.1167	301	96	3	115.462	209	9	209	10	1078	7210	7	44	36	20	1.41	16	10.54	1.02	9	15	59	39	100	2	8	1	7	3263
59	DWZESM	14	2.20192	14	1.66426	Hulun Buir	G	118.935	49.2507	585	-1.3125	13.325	22.0248	1741.44	26.5	-34	60.5	18.7333	-20.2	18.7333	-24.2	322	96	2	118.189	230	8	230	9	1020	6846	9	88	6	6	1.62	6	2.55	0.26	10	5	52	12	100	2	8	0	9	2051
60	XBEHZQDN	15	2.051	15	1.7128	Hulun Buir	G	118.317	48.1684	673	-0.120833	13.1583	23.0041	1626.99	26.7	-30.5	57.2	18.9167	-21.2167	18.9167	-21.2167	277	88	2	118.671	197	6	197	6	1092	7464	7	44	36	20	1.41	16	10.54	1.02	9	15	59	39	100	2	8	1	7	3263
61	HRSTNRHB	15	2.04767	15	1.1642	Hulun Buir	G	118.098	49.4809	541	-0.533333	12.7333	21.8786	1671.75	26.4	-31.8	58.2	18.9667	-22.4	18.9667	-22.4	297	91	2	120.19	214	7	214	7	1050	7174	2	34	38	28	1.32	16	22.44	2.15	11	27	78	25	87	3	7.1	0	0	2797
62	X303XD3	21	2.07064	21	1.30714	Hulun Buir	G	117.797	49.1143	556	-0.425	11.0833	20.6394	1550.58	24.9	-28.8	53.7	18.1667	-20.4	18.1667	-20.4	285	85	2	115.431	200	7	200	7	996	7141	3	40	34	26	1.33	14	18.76	1.87	10	19	53	31	98	2	7.6	0	5	2797
63	BYNRX	18	2.04869	18	1.36452	Hulun Buir	G	118.503	48.332	667	-0.470833	13.2583	22.8592	1657.74	26.6	-31.4	58	18.8	-18.4667	18.8	-22.0167	290	91	2	118.115	205	8	205	8	1075	7303	7	44	36	20	1.41	16	10.54	1.02	9	15	59	39	100	2	8	1	7	3263
64	XBEHZQXN	25	2.11185	25	1.88638	Hulun Buir	G	118.192	48.2169	590	0.0624999	13.0583	22.5533	1653.67	27.2	-30.7	57.9	19.4167	-21.4333	19.4167	-21.4333	269	84	2	117	189	7	189	7	1099	7555	6	43	37	20	1.47	18	11.81	1.25	10	18	72	28	100	2	7.4	1	6	3263
65	JMN	8	2.38229	8	1.40817	Irtysh River Basin	B	85.8286	47.7061	665	4.86667	11.65	23.2535	1433.26	28	-22.1	50.1	19.7333	-11.05	21.7833	-13.3167	269	40	10	36.9366	100	36	91	38	1360	8023	7	89	5	6	1.39	6	2.42	0.22	11	4	47	4	89	2	6.9	0	0	1796
66	BSH	19	1.89253	19	1.08953	Irtysh River Basin	B	85.6734	48.0419	429	5.24583	11.7417	22.8882	1473.65	28.9	-22.4	51.3	20.55	-11.2833	22.5333	-13.5	277	41	10	39.7663	104	32	95	38	1358	7961	9	55	26	19	1.54	15	6.65	0.74	9	15	68	30	100	1	8	1	0	2655
67	HBHN	15	2.01865	15	1.04351	Irtysh River Basin	B	86.1467	47.7867	511	4.99167	11.5	22.2868	1492.26	28.6	-23	51.6	20.4167	-11.6	22.4167	-14.2333	248	37	9	36.8356	90	32	85	35	1358	8175	8	36	30	34	1.34	21	7.56	0.63	8	19	44	35	97	3	8	1	1	2655
68	TK	17	1.89831	17	0.93851	Ili River Basin	A	80.808	44.0176	601	9.3625	14.0917	28.8764	1245.34	30.9	-17.9	48.8	18.1	-4.75	23.3833	-7.26667	229	28	12	27.2277	78	42	64	45	1480	8454	7	89	5	6	1.39	6	2.42	0.22	11	4	47	4	89	2	6.9	0	0	1532
Note: the imputated data are highlighted in red.
Name, population names; Individual_number_MA, individual number in each population used for measuring major axis; MA, major axis; Individual_number_TSW, individual number in each population used for measuring thousands of seed weight; TSW, thousands of seed weight; Desert_origin, desert name of each population sampled; Group_Figure 3, group of each population categorized in Figure 3 in main text;…
[truncated: 5 more columns]
